# Supplementary material for: Comparison of Three Diagnostic Definitions of Metabolic Syndrome and Estimation of Its Prevalence in Mongolia
Source: Int J Environ Res Public Health. 2023 Mar 11;20(6):4956. doi: 10.3390/ijerph20064956 (PMC10048927; doi:10.3390/ijerph20064956)
Supplement: Supplementary file 1 [file ijerph-20-04956-s001.zip]

Archive with 1 entries (1 files):
- ijerph-2209466-supplementary.pdf
